# Supplementary material for: Exploration of the immune microenvironment of breast cancer in large population cohorts
Source: Front Endocrinol (Lausanne). 2022 Aug 15;13:955630. doi: 10.3389/fendo.2022.955630 (PMC9421148; doi:10.3389/fendo.2022.955630)
Supplement: Supplementary file 3 [file Table_1.xlsx]

## Sheet: Table S1
Table S1. The baseline information of TCGA patients
Features		Number	Percentage (%)
Age	<=60	604	55.1
	>60	493	44.9
Gender	Female	1085	98.9
	Male	12	1.1
Stage	Stage I	183	16.7
	Stage II	621	56.6
	Stage III	249	22.7
	Stage IV	20	1.8
	Unknown	24	2.2
Tstage	T1	281	25.6
	T2	635	57.9
	T3	138	12.6
	T4	40	3.6
	Unknown	3	0.3
Mstage	M0	912	83.1
	M1	22	2
	Unknown	163	14.9
Nstage	N0	516	47
	N1	364	33.2
	N2	120	10.9
	N3	77	7
	Unknown	20	1.8

## Sheet: Table S2
Table S2. The baseline information of METABRIC patients
Features		Number	Percentage (%)
Age	<=60	875	34.9
	>60	1105	44
	Unknown	529	21.1
ER-IHC	Negative	439	17.5
	Positive	1498	59.7
	Unknown	572	22.8
Chemotherapy	Yes	412	16.4
	No	1568	62.5
	Unknown	529	21.1
Hormone-therapy	Yes	1216	48.5
	No	764	30.4
	Unknown	529	21.1
Radio-therapy	Yes	1173	46.8
	No	807	32.1
	Unknown	529	21.1

## Sheet: Table S3
Table S3. The baseline information of GSE20685 patients
Features		Number	Percentage (%)
Subtype	Type I	37	11.3
	Type II	34	10.4
	Type III	41	12.5
	Type IV	81	24.8
	Type V	41	12.5
	Type VI	93	28.4
Gender	Female	327	100
	Male	0	0
Tstage	T1	101	30.9
	T2	188	57.5
	T3	26	7.9
	T4	12	3.7
Age	<=60	282	86.2
	>60	45	13.8

## Sheet: Table S4
Table S4. The baseline information of GSE20711 patients
Features		Number	Percentage (%)
Grade	Grade I	13	14.4
	Grade II	5	5.6
	Grade III	70	77.8
	Unknown	2	2.2
Subtype	Basal	22	24.4
	HER2+	21	23.3
	LumA	23	25.6
	LumB	22	24.4
	Unknown	2	2.2

## Sheet: Table S5
Table S5. The baseline information of GSE48390 patients
Features		Number	Percentage (%)
ER-status	Negative	28	34.6
	Positive	53	65.4

## Sheet: Table S6
Table S6. The baseline information of GSE58812 patients
Features		Number	Percentage (%)
ER-IHC	Negative	107	100
	Positive	0	0
