# Supplementary material for: Exploration of the immune microenvironment of breast cancer in large population cohorts
Source: Front Endocrinol (Lausanne). 2022 Aug 15;13:955630. doi: 10.3389/fendo.2022.955630 (PMC9421148; doi:10.3389/fendo.2022.955630)
Supplement: Supplementary file 4 [file Table_2.xlsx]

## Sheet: Table S7
id	HR	HR.95L	HR.95H	pvalue
IR7_score	0.0134712	0.00104876	0.173036	0.00094385
IL4_score	1.1e-05	4.26e-09	0.0283079	0.00438029
B cells	0.018596	0.00105866	0.32665	0.0064275
T cell	0.000164337	3.08e-07	0.0877	0.00653642
IL12_score	0.0198939	0.00112711	0.351135	0.00748403
CD8 T cells	1.97e-06	1.24e-10	0.0314088	0.0077931
TcClassII_score	0.0294808	0.0020243	0.429344	0.00991893
Cytotoxic cells	0.0259435	0.00156247	0.43077	0.0108512
Tfh cells	0.000267718	4.59e-07	0.156278	0.0113701
T cell_receptors_score	0.175361	0.0438318	0.701582	0.013856
Inflammation-promoting	0.100623	0.0159132	0.636259	0.0146675
LCK	0.0744291	0.00875816	0.632518	0.017336
HLA	0.00626185	9.24e-05	0.424481	0.0183597
IL13_score	0.000378144	4.56e-07	0.313828	0.0215671
Bcell_receptors_score	0.0353793	0.00200877	0.623116	0.0224213
IL8_score	0.189934	0.044882	0.803771	0.0240245
IFNG_score	1.4e-05	7.32e-10	0.266432	0.0262171
NK CD56bright cells	0.012405	0.000253969	0.605913	0.0269329
aDC	0.0486748	0.00333238	0.710975	0.027154
TIL	0.0835928	0.00862757	0.809933	0.0322018
HER2_Immune_PCA	0.00397591	2.45e-05	0.645834	0.0333116
MHC.I	0.00266174	8.89e-06	0.796755	0.0415431
